# Supplementary material for: Hesperidin Attenuates Hypothyroidism-Induced Lung Damage in Adult Albino Rats by Modulating Oxidative Stress, Nuclear Factor Kappa-B Pathway, Proliferating Cell Nuclear Antigen and Inflammatory Cytokines
Source: Biomedicines. 2023 May 29;11(6):1570. doi: 10.3390/biomedicines11061570 (PMC10295994; doi:10.3390/biomedicines11061570)
Supplement: Supplementary file 1 [file biomedicines-11-01570-s001.zip]

Archive with 2 entries (2 files):
- supplmentary fig. S1.docx
- Table S1.xlsx
