# Supplementary material for: Hesperidin Attenuates Hypothyroidism-Induced Lung Damage in Adult Albino Rats by Modulating Oxidative Stress, Nuclear Factor Kappa-B Pathway, Proliferating Cell Nuclear Antigen and Inflammatory Cytokines
Source: Biomedicines. 2023 May 29;11(6):1570. doi: 10.3390/biomedicines11061570 (PMC10295994; doi:10.3390/biomedicines11061570)
Supplement: Supplementary file 1 [file biomedicines-11-01570-s001.zip › Table S1.xlsx]

## Sheet: Sheet1
	TSH	free T3	free T3	MDA	CAT	GSH	SOD	NRF2	HO-1	TNF	IL-6	IL-35
1	0.007	4.69	3.55	67.3	189.2	95.4	62.7	1.03	1	12.7	64.1	118.5
1	0.007	5.04	3.25	82.4	185.1	73.2	65.3	1.01	1.02	13.2	77.5	124.4
1	0.009	7.45	3.48	65.1	192.5	102.7	68.1	1.05	1.01	16.4	59.2	115.1
1	0.007	4.58	3.21	74.85	187.15	99.05	65.4	1.04	1.01	12.95	61.65	121.45
1	0.007	4.58	3.94	73.75	188.8	86.125	65.35	1.025	1.015	14.55	68.35	122.925
1	0.008	4.66	3.05	70.525	189	87.95	64.025	1.0375	1.0075	13.075	61.65	120.713
2	0.01	2.1	1.84	225.1	84.6	32.9	21.3	0.35	0.28	78.5	204.1	258.6
2	0.008	3.52	2.81	238.9	67.2	45.1	17.6	0.17	0.26	93.1	189.6	412.8
2	0.008	3.31	2.59	216.7	82.1	34.2	25.8	0.19	0.21	75.4	227.5	263.2
2	0.011	2.89	2.95	232	75.9	39	19.45	0.26	0.27	85.8	196.85	335.7
2	0.007	3.54	2.3	220.9	80.25	36.6	21.7	0.215	0.235	80.6	212.175	299.45
2	0.02	2.42	2.48	226.45	74.65	34.75	18.525	0.1925	0.2475	76.95	204.512	279.025
3	0.007	3.3	2.88	112.6	135.2	79.3	52.1	0.69	0.58	24.1	117.2	172.5
3	0.008	4.69	3.03	119.4	146.5	76.1	44.7	0.82	0.63	32.5	89.6	135.2
3	0.007	3.36	3.06	96.2	142.8	83.4	41.8	0.86	0.87	20.9	123.5	201.8
3	0.007	4.68	3.25	116	140.85	77.7	48.4	0.755	0.605	28.3	103.4	153.85
3	0.006	4.78	2.44	104.4	139	80.55	43.25	0.7225	0.7375	26.2	113.45	163.175
3	0.007	5.2	3.05	110.2	137.1	81.35	47.675	0.70625	0.725	24.6	108.425	187.15
4	0.008	3.69	2.34	110.3	152.7	93.5	49.2	0.75	0.81	35.2	93.5	154.1
4	0.004	3.43	3.2	101.8	128.5	86.2	55.3	0.71	0.94	19.8	121.8	210.3
4	0.005	4.45	2.51	113.7	139.4	95.1	42.6	0.84	0.57	21.5	98.7	162.1
4	0.008	4.29	2.99	106.05	140.6	89.85	52.25	0.73	0.875	27.5	107.65	182.2
4	0.006	6.74	3.01	108.175	133.95	88.025	50.725	0.775	0.7225	24.5	114.725	158.1
4	0.006	3.21	2.45	106.05	146.65	91.5625	45.9	0.785	0.69	29.85	111.188	170.15

## Sheet: Shapiro-Wilk
Tests of Normality
Groups		Kolmogorov-Smirnova			Shapiro-Wilk
		Statistic	df	Sig.	Statistic	df	Sig.
TSH	1.00	0.391618	6	0.00446855	0.701259	6	0.00637329
	2.00	0.305667	6	0.0834448	0.762426	6	0.0262866
	3.00	0.333333	6	0.0359194	0.826824	6	0.10101
	4.00	0.208094	6	.200*	0.908225	6	0.42482
freeT3	1.00	0.377899	6	0.00757844	0.610587	6	0.00061444
	2.00	0.217832	6	.200*	0.894257	6	0.341094
	3.00	0.333202	6	0.0360713	0.817918	6	0.084659
	4.00	0.287486	6	0.132266	0.820749	6	0.0895793
freeT3	1.00	0.197153	6	.200*	0.945637	6	0.704862
	2.00	0.151544	6	.200*	0.959609	6	0.816724
	3.00	0.278021	6	0.162411	0.856474	6	0.177394
	4.00	0.248267	6	.200*	0.880136	6	0.269682
MDA	1.00	0.17234	6	.200*	0.960524	6	0.823767
	2.00	0.175907	6	.200*	0.979409	6	0.948584
	3.00	0.185659	6	.200*	0.958291	6	0.806476
	4.00	0.18055	6	.200*	0.980016	6	0.951635
CAT	1.00	0.241818	6	.200*	0.950319	6	0.742867
	2.00	0.174603	6	.200*	0.9516	6	0.75322
	3.00	0.12052	6	.200*	0.983438	6	0.967317
	4.00	0.153609	6	.200*	0.987391	6	0.981863
GSH	1.00	0.16822	6	.200*	0.947766	6	0.722161
	2.00	0.211355	6	.200*	0.881374	6	0.275426
	3.00	0.126884	6	.200*	0.991101	6	0.991689
	4.00	0.130144	6	.200*	0.978902	6	0.945971
SOD	1.00	0.27806	6	0.16225	0.92778	6	0.563074
	2.00	0.204538	6	.200*	0.92623	6	0.551321
	3.00	0.166759	6	.200*	0.963688	6	0.847666
	4.00	0.154972	6	.200*	0.98539	6	0.975001
NRF2	1.00	0.236958	6	.200*	0.926635	6	0.554381
	2.00	0.226314	6	.200*	0.858239	6	0.183206
	3.00	0.224066	6	.200*	0.913876	6	0.462381
	4.00	0.142229	6	.200*	0.971779	6	0.904164
HO-1	1.00	0.254278	6	.200*	0.866262	6	0.211705
	2.00	0.152579	6	.200*	0.956686	6	0.793868
	3.00	0.220844	6	.200*	0.917798	6	0.489641
	4.00	0.139575	6	.200*	0.978398	6	0.943325
TNF	1.00	0.338781	6	0.0300902	0.797391	6	0.0556748
	2.00	0.234499	6	.200*	0.895548	6	0.348285
	3.00	0.156638	6	.200*	0.974272	6	0.919803
	4.00	0.138612	6	.200*	0.967813	6	0.877432
IL-6	1.00	0.245805	6	.200*	0.861638	6	0.194857
	2.00	0.206191	6	.200*	0.959843	6	0.818527
	3.00	0.144013	6	.200*	0.967245	6	0.873442
	4.00	0.15773	6	.200*	0.975035	6	0.924386
IL-35	1.00	0.188674	6	.200*	0.962085	6	0.835654
	2.00	0.22533	6	.200*	0.860002	6	0.189173
	3.00	0.111881	6	.200*	0.994533	6	0.997313
	4.00	0.216827	6	.200*	0.871947	6	0.234076
*. This is a lower bound of the true significance.
a. Lilliefors Significance Correction
